# Supplementary material for: In Vitro Effects of Some Antibiotics on Purified β-Glucosidases from Rat Liver and Kidney Tissues
Source: Antibiotics (Basel). 2025 May 30;14(6):563. doi: 10.3390/antibiotics14060563 (PMC12189931; doi:10.3390/antibiotics14060563)
Supplement: Supplementary file 1 [file antibiotics-14-00563-s001.zip]

Archive with 1 entries (1 files):
- antibiotics-3581625-supplementary.pdf
